# Supplementary material for: Metabolomic Profile of Salicornia perennis Plant’s Organs under Diverse In Situ Stress: The Ria de Aveiro Salt Marshes Case
Source: Metabolites. 2023 Feb 15;13(2):280. doi: 10.3390/metabo13020280 (PMC9960996; doi:10.3390/metabo13020280)
Supplement: Supplementary file 1 [file metabolites-13-00280-s001.zip]

Archive with 1 entries (1 files):
- metabolites-2222673-supplementary.pdf
